# Supplementary material for: Genome-Wide Association Analysis for Resistance to Coniothyrium glycines Causing Red Leaf Blotch Disease in Soybean
Source: Genes (Basel). 2023 Jun 15;14(6):1271. doi: 10.3390/genes14061271 (PMC10298659; doi:10.3390/genes14061271)
Supplement: Supplementary file 1 [file genes-14-01271-s001.zip]

Archive with 1 entries (1 files):
- genes-2308524-supplementary.xlsx
