# Supplementary material for: Genome-Wide Association Analysis for Resistance to Coniothyrium glycines Causing Red Leaf Blotch Disease in Soybean
Source: Genes (Basel). 2023 Jun 15;14(6):1271. doi: 10.3390/genes14061271 (PMC10298659; doi:10.3390/genes14061271)
Supplement: Supplementary file 1 [file genes-14-01271-s001.zip › genes-2308524-supplementary.xlsx]

## Sheet: Table S1
Origin and characteristics of soybean genotypes
Genotypes	Lodging	Height	Days to flowering	Days to maturity	origin
UGSOY001	Slight	Short	Early	Early	UGANDA
UGSOY002	None	Medium	Early	Early	UGANDA
UGSOY003	Slight	Short	Early	Early	UGANDA
UGSOY004	Slight	Short	Early	Early	UGANDA
UGSOY005	Moderate	Short	Early	Early	UGANDA
UGSOY006	Slight	Short	Intermediate	Early	UGANDA
UGSOY007	Moderate	Short	Early	Early	UGANDA
UGSOY008	Moderate	Short	Intermediate	Early	UGANDA
UGSOY009	Slight	Short	Intermediate	Early	UGANDA
UGSOY010	Slight	Short	Intermediate	Early	UGANDA
UGSOY011	Moderate	Short	Intermediate	Early	UGANDA
UGSOY012	Moderate	Short	Intermediate	Early	UGANDA
UGSOY013	Slight	Short	Intermediate	Early	UGANDA
UGSOY014	Slight	Short	Intermediate	Early	UGANDA
UGSOY015	None	Short	Intermediate	Early	UGANDA
UGSOY016	Slight	Short	Intermediate	Early	UGANDA
UGSOY017	None	Short	Intermediate	Early	UGANDA
UGSOY018	None	Short	Intermediate	Early	UGANDA
UGSOY019	Slight	Medium	Later	Intermediate	UGANDA
UGSOY020	Slight	Short	Intermediate	Early	UGANDA
UGSOY021	Slight	Short	Intermediate	Early	UGANDA
UGSOY022	None	Short	Intermediate	Early	UGANDA
UGSOY023	Slight	Medium	Intermediate	Intermediate	UGANDA
UGSOY024	Moderate	Short	Intermediate	Early	UGANDA
UGSOY025	Slight	Short	Intermediate	Early	UGANDA
UGSOY026	Slight	Medium	Intermediate	Early	UGANDA
UGSOY027	Slight	Short	Intermediate	Early	UGANDA
UGSOY028	Slight	Short	Intermediate	Early	UGANDA
UGSOY029	Slight	Short	Intermediate	Early	UGANDA
UGSOY030	None	Tall	Later	Later	UGANDA
UGSOY031	Slight	Medium	Later	Later	UGANDA
UGSOY032	Slight	Medium	Later	Later	UGANDA
UGSOY033	Slight	Short	Early	Later	UGANDA
UGSOY034	None	Short	Intermediate	Early	UGANDA
UGSOY035	None	Tall	Later	Later	UGANDA
UGSOY036	None	Tall	Intermediate	Later	UGANDA
UGSOY037	Slight	Short	Intermediate	Early	UGANDA
UGSOY038	Moderate	Short	Intermediate	Early	UGANDA
UGSOY039	Moderate	Short	Intermediate	Early	UGANDA
UGSOY040	Moderate	Short	Intermediate	Early	UGANDA
UGSOY041	Moderate	Short	Intermediate	Early	UGANDA
UGSOY042	Moderate	Short	Intermediate	Early	UGANDA
UGSOY043	Slight	Short	Intermediate	Early	UGANDA
UGSOY044	None	Short	Intermediate	Early	UGANDA
UGSOY045	Slight	Short	Intermediate	Early	UGANDA
UGSOY046	Moderate	Short	Intermediate	Early	UGANDA
UGSOY047	Slight	Short	Intermediate	Early	UGANDA
UGSOY048	Moderate	Short	Intermediate	Early	UGANDA
UGSOY049	Moderate	Short	Intermediate	Early	UGANDA
UGSOY050	Slight	Short	Intermediate	Early	UGANDA
UGSOY051	None	Medium	Intermediate	Early	UGANDA
UGSOY052	Slight	Short	Intermediate	Early	UGANDA
UGSOY053	Slight	Short	Intermediate	Early	UGANDA
UGSOY054	Moderate	Short	Intermediate	Early	UGANDA
UGSOY055	Slight	Short	Intermediate	Early	UGANDA
UGSOY056	Slight	Short	Intermediate	Early	UGANDA
UGSOY057	Slight	Short	Intermediate	Early	UGANDA
UGSOY058	Slight	Short	Intermediate	Early	UGANDA
UGSOY059	Moderate	Short	Intermediate	Early	UGANDA
UGSOY060	None	Short	Intermediate	Early	UGANDA
UGSOY061	Slight	Short	Intermediate	Early	UGANDA
UGSOY062	Slight	Short	Intermediate	Early	UGANDA
UGSOY063	Slight	Short	Intermediate	Early	UGANDA
UGSOY064	Moderate	Short	Intermediate	Early	UGANDA
UGSOY065	Moderate	Short	Intermediate	Early	UGANDA
UGSOY066	Slight	Short	Intermediate	Early	UGANDA
UGSOY067	Moderate	Short	Intermediate	Early	UGANDA
UGSOY068	Slight	Short	Intermediate	Early	UGANDA
UGSOY069	Slight	Short	Intermediate	Early	UGANDA
UGSOY070	Slight	Short	Intermediate	Early	UGANDA
UGSOY071	Slight	Short	Intermediate	Early	UGANDA
UGSOY072	Slight	Short	Intermediate	Early	UGANDA
UGSOY073	Slight	Short	Intermediate	Early	UGANDA
UGSOY074	Slight	Short	Intermediate	Early	UGANDA
UGSOY075	Moderate	Short	Intermediate	Early	UGANDA
UGSOY076	Moderate	Short	Intermediate	Early	UGANDA
UGSOY077	Slight	Short	Intermediate	Early	UGANDA
UGSOY078	Slight	Short	Intermediate	Early	UGANDA
UGSOY079	Slight	Short	Intermediate	Early	UGANDA
UGSOY080	Slight	Short	Intermediate	Early	UGANDA
UGSOY081	None	Short	Early	Early	UGANDA
UGSOY082	Slight	Short	Intermediate	Early	UGANDA
UGSOY083	Slight	Short	Intermediate	Early	UGANDA
UGSOY084	Moderate	Short	Intermediate	Early	UGANDA
UGSOY085	Slight	Short	Intermediate	Early	UGANDA
UGSOY086	Moderate	Short	Intermediate	Early	UGANDA
UGSOY087	Slight	Short	Intermediate	Early	UGANDA
UGSOY088	Slight	Short	Intermediate	Early	UGANDA
UGSOY089	Moderate	Short	Intermediate	Early	UGANDA
UGSOY090	Moderate	Short	Intermediate	Early	UGANDA
UGSOY091	Slight	Short	Intermediate	Early	UGANDA
UGSOY092	None	Short	Intermediate	Early	UGANDA
UGSOY093	Moderate	Short	Intermediate	Early	UGANDA
UGSOY094	Slight	Short	Intermediate	Early	UGANDA
UGSOY095	Slight	Short	Intermediate	Early	UGANDA
UGSOY096	Slight	Short	Intermediate	Early	UGANDA
UGSOY097	Slight	Short	Later	Later	UGANDA
UGSOY098	None	Short	Later	Intermediate	UGANDA
UGSOY099	None	Medium	Later	Intermediate	UGANDA
UGSOY100	None	Medium	Intermediate	Intermediate	UGANDA
UGSOY101	None	Medium	Later	Later	UGANDA
UGSOY102	None	Medium	Later	Later	UGANDA
UGSOY103	Slight	Medium	Later	Later	UGANDA
UGSOY104	Slight	Short	Later	Later	UGANDA
UGSOY105	None	Medium	Later	Later	UGANDA
UGSOY106	Slight	Medium	Intermediate	Later	UGANDA
UGSOY108	Slight	Medium	Intermediate	Intermediate	UGANDA
UGSOY109	None	Medium	Later	Intermediate	UGANDA
UGSOY110	None	Tall	Intermediate	Later	UGANDA
UGSOY112	None	Medium	Later	Intermediate	UGANDA
UGSOY113	Slight	Short	Later	Later	UGANDA
UGSOY114	Moderate	Short	Intermediate	Intermediate	UGANDA
UGSOY115	None	Medium	Later	Intermediate	UGANDA
UGSOY116	None	Short	Intermediate	Later	UGANDA
UGSOY117	Slight	Short	Intermediate	Intermediate	UGANDA
UGSOY118	Slight	Short	Later	Intermediate	UGANDA
UGSOY119	None	Short	Later	Later	UGANDA
UGSOY120	Slight	Medium	Later	Intermediate	UGANDA
UGSOY121	Slight	Short	Intermediate	Early	UGANDA
UGSOY122	Moderate	Short	Intermediate	Intermediate	UGANDA
UGSOY123	Slight	Short	Intermediate	Intermediate	UGANDA
UGSOY124	None	Medium	Intermediate	Intermediate	UGANDA
UGSOY125	None	Medium	Intermediate	Intermediate	UGANDA
UGSOY126	None	Short	Intermediate	Intermediate	UGANDA
UGSOY127	None	Medium	Intermediate	Later	UGANDA
UGSOY128	None	Medium	Intermediate	Intermediate	UGANDA
UGSOY129	None	Medium	Intermediate	Later	UGANDA
UGSOY130	None	Medium	Intermediate	Intermediate	UGANDA
UGSOY131	None	Medium	Intermediate	Intermediate	UGANDA
UGSOY132	Slight	Medium	Later	Later	UGANDA
UGSOY134	None	Medium	Intermediate	Intermediate	UGANDA
UGSOY135	None	Medium	Later	Intermediate	UGANDA
UGSOY136	None	Medium	Later	Later	UGANDA
UGSOY138	None	Medium	Later	Later	UGANDA
UGSOY139	Slight	Medium	Later	Intermediate	UGANDA
UGSOY140	Slight	Short	Intermediate	Intermediate	UGANDA
UGSOY141	Slight	Short	Intermediate	Later	UGANDA
UGSOY142	None	Medium	Intermediate	Later	UGANDA
UGSOY143	Slight	Medium	Later	Later	UGANDA
UGSOY144	None	Short	Intermediate	Intermediate	UGANDA
UGSOY145	Slight	Short	Intermediate	Later	UGANDA
UGSOY146	Slight	Medium	Later	Later	UGANDA
UGSOY147	Slight	Short	Intermediate	Intermediate	UGANDA
UGSOY148	Slight	Tall	Later	Later	UGANDA
UGSOY149	Slight	Short	Intermediate	Intermediate	UGANDA
UGSOY150	Slight	Medium	Intermediate	Intermediate	UGANDA
UGSOY151	Slight	Tall	Later	Later	UGANDA
UGSOY152	None	Short	Intermediate	Intermediate	UGANDA
UGSOY153	Slight	Medium	Intermediate	Intermediate	UGANDA
UGSOY154	Slight	Short	Later	Intermediate	UGANDA
UGSOY155	Slight	Short	Later	Intermediate	UGANDA
UGSOY156	Slight	Short	Later	Later	UGANDA
UGSOY157	None	Medium	Later	Intermediate	UGANDA
UGSOY158	None	Medium	Later	Intermediate	UGANDA
UGSOY160	None	Medium	Later	Later	UGANDA
UGSOY161	None	Medium	Intermediate	Later	UGANDA
UGSOY162	None	Medium	Intermediate	Intermediate	UGANDA
UGSOY163	None	Medium	Later	Later	UGANDA
UGSOY164	None	Medium	Later	Later	UGANDA
UGSOY165	None	Tall	Later	Later	UGANDA
UGSOY166	None	Medium	Intermediate	Intermediate	UGANDA
UGSOY168	None	Short	Later	Later	UGANDA
UGSOY169	None	Medium	Later	Later	UGANDA
UGSOY170	Slight	Medium	Later	Later	UGANDA
UGSOY171	None	Short	Later	Later	UGANDA
UGSOY172	None	Medium	Later	Intermediate	UGANDA
UGSOY173	None	Short	Intermediate	Later	UGANDA
UGSOY174	None	Medium	Intermediate	Intermediate	UGANDA
UGSOY175	None	Medium	Later	Later	UGANDA
UGSOY176	None	Short	Intermediate	Intermediate	UGANDA
UGSOY177	None	Medium	Later	Intermediate	UGANDA
UGSOY178	None	Short	Intermediate	Intermediate	UGANDA
UGSOY179	Slight	Short	Later	Intermediate	UGANDA
UGSOY180	None	Short	Later	Intermediate	UGANDA
UGSOY181	None	Medium	Later	Later	UGANDA
UGSOY182	None	Tall	Later	Later	UGANDA
UGSOY183	None	Medium	Later	Later	UGANDA
UGSOY184	None	Short	Intermediate	Intermediate	UGANDA
UGSOY186	None	Medium	Later	Intermediate	UGANDA
UGSOY187	None	Medium	Later	Intermediate	UGANDA
UGSOY188	None	Medium	Later	Intermediate	UGANDA
UGSOY189	None	Medium	Later	Later	UGANDA
UGSOY190	None	Medium	Later	Later	UGANDA
UGSOY191	None	Medium	Later	Intermediate	UGANDA
UGSOY192	None	Medium	Later	Intermediate	UGANDA
UGSOY193	None	Medium	Later	Later	CHINA
UGSOY194	None	Short	Later	Intermediate	CHINA
UGSOY195	None	Medium	Later	Intermediate	CHINA
UGSOY196	None	Medium	Later	Intermediate	CHINA
UGSOY197	None	Medium	Later	Intermediate	CHINA
UGSOY198	Slight	Medium	Intermediate	Intermediate	CHINA
UGSOY199	None	Medium	Intermediate	Intermediate	CHINA
UGSOY200	None	Medium	Later	Intermediate	CHINA
UGSOY202	None	Short	Intermediate	Intermediate	CHINA
UGSOY203	None	Medium	Intermediate	Intermediate	CHINA
UGSOY204	None	Short	Intermediate	Intermediate	CHINA
UGSOY205	Moderate	Medium	Intermediate	Intermediate	CHINA
UGSOY207	None	Short	Intermediate	Intermediate	CHINA
UGSOY208	Slight	Short	Later	Intermediate	UGANDA
UGSOY209	None	Medium	Intermediate	Later	UGANDA
UGSOY210	None	Short	Intermediate	Early	CHINA
UGSOY211	None	Medium	Later	Intermediate	CHINA
UGSOY212	Slight	Medium	Later	Intermediate	CHINA
UGSOY213	None	Tall	Later	Later	UGANDA
UGSOY214	None	Medium	Later	Later	CHINA
UGSOY215	None	Short	Intermediate	Later	CHINA
UGSOY217	None	Medium	Later	Later	CHINA
UGSOY218	None	Tall	Intermediate	Intermediate	CHINA
UGSOY219	None	Medium	Intermediate	Intermediate	CHINA
UGSOY220	None	Medium	Intermediate	Intermediate	CHINA
UGSOY221	None	Short	Intermediate	Intermediate	CHINA
UGSOY223	None	Short	Intermediate	Intermediate	CHINA
UGSOY224	None	Medium	Later	Intermediate	UGANDA
UGSOY225	None	Short	Intermediate	Early	CHINA
UGSOY226	None	Short	Intermediate	Later	UGANDA
UGSOY227	None	Short	Intermediate	Early	CHINA
UGSOY228	None	Medium	Later	Intermediate	UGANDA
UGSOY229	None	Short	Later	Intermediate	CHINA
UGSOY230	None	Tall	Later	Later	CHINA
UGSOY231	None	Short	Later	Later	UGANDA
UGSOY232	None	Short	Intermediate	Intermediate	CHINA
UGSOY233	None	Short	Intermediate	Intermediate	CHINA
UGSOY234	None	Medium	Intermediate	Intermediate	CHINA
UGSOY235	None	Medium	Intermediate	Intermediate	UGANDA
UGSOY236	None	Tall	Later	Later	CHINA
UGSOY237	None	Tall	Intermediate	Intermediate	ZIMBABWE
UGSOY238	None	Medium	Later	Later	ZIMBABWE
UGSOY239	None	Medium	Later	Intermediate	ZIMBABWE
UGSOY240	None	Medium	Later	Intermediate	ZIMBABWE
UGSOY241	None	Medium	Later	Intermediate	ZIMBABWE
UGSOY242	None	Short	Later	Later	ZIMBABWE
UGSOY245	Slight	Short	Intermediate	Early	USA
UGSOY246	None	Short	Later	Intermediate	USA
UGSOY247	None	Short	Intermediate	Early	USA
UGSOY248	Slight	Short	Intermediate	Intermediate	USA
UGSOY249	None	Short	Intermediate	Intermediate	USA
UGSOY250	Slight	Short	Later	Intermediate	ZIMBABWE
UGSOY251	None	Short	Intermediate	Early	USA
UGSOY252	None	Short	Early	Intermediate	ZIMBABWE
UGSOY253	None	Short	Early	Early	USA
UGSOY254	Slight	Short	Early	Early	USA
UGSOY255	None	Short	Early	Intermediate	USA
UGSOY257	None	Short	Intermediate	Intermediate	ZIMBABWE
UGSOY258	Slight	Short	Early	Intermediate	USA
UGSOY259	Slight	Short	Intermediate	Intermediate	USA
UGSOY260	Slight	Short	Intermediate	Intermediate	USA
UGSOY261	Slight	Short	Early	Intermediate	USA
UGSOY262	Slight	Short	Intermediate	Intermediate	USA
UGSOY263	None	Short	Early	Early	USA
UGSOY264	None	Short	Early	Early	USA
UGSOY265	Slight	Short	Early	Early	USA
UGSOY266	Slight	Short	Early	Early	USA
UGSOY267	Slight	Short	Early	Early	USA
UGSOY268	None	Short	Intermediate	Early	USA
UGSOY269	Slight	Short	Intermediate	Intermediate	USA
UGSOY270	None	Short	Intermediate	Early	USA
UGSOY271	None	Short	Early	Early	USA
UGSOY273	Slight	Short	Early	Early	USA
UGSOY274	Slight	Short	Early	Early	USA
UGSOY275	Slight	Short	Intermediate	Early	USA
UGSOY276	None	Short	Intermediate	Intermediate	USA
UGSOY277	None	Short	Intermediate	Early	USA
UGSOY279	Slight	Short	Intermediate	Early	USA
UGSOY280	Slight	Short	Intermediate	Later	USA
UGSOY281	Slight	Short	Intermediate	Early	USA
UGSOY283	Slight	Short	Intermediate	Early	USA
UGSOY284	None	Short	Intermediate	Intermediate	USA
UGSOY287	Slight	Short	Intermediate	Early	USA
UGSOY288	Moderate	Short	Intermediate	Intermediate	USA
UGSOY289	None	Short	Intermediate	Intermediate	USA
UGSOY290	Slight	Short	Intermediate	Intermediate	USA
UGSOY291	Slight	Short	Intermediate	Intermediate	USA
UGSOY292	Slight	Short	Intermediate	Intermediate	USA
UGSOY296	Slight	Short	Intermediate	Intermediate	CHINA
UGSOY299	Slight	Short	Intermediate	Early	CHINA
UGSOY301	Slight	Short	Intermediate	Early	CHINA
UGSOY302	None	Short	Intermediate	Early	CHINA
UGSOY303	Slight	Short	Intermediate	Early	CHINA
UGSOY304	Moderate	Short	Intermediate	Early	CHINA
